# Supplementary material for: Whole genome and transcriptome maps of the entirely black native Korean chicken breed Yeonsan Ogye
Source: Gigascience. 2018 Jul 11;7(7):giy086. doi: 10.1093/gigascience/giy086 (PMC6065499; doi:10.1093/gigascience/giy086)
Supplement: Supplemental Files [file giy086_supplemental_files.zip]

Archive with 3 entries (3 files):
- Supplementary_Command.docx
- Supplementary_Data_README.docx
- Supplementary_Figure_Table.docx
